# Supplementary material for: CBESW: Sequence Alignment on the Playstation 3
Source: BMC Bioinformatics. 2008 Sep 17;9:377. doi: 10.1186/1471-2105-9-377 (PMC2571991; doi:10.1186/1471-2105-9-377)
Supplement: Additional file 1 — The file is the compressed source code for the CBESW. [file 1471-2105-9-377-S1.gz]

Archive with 58 entries (58 files):
- swsse2.h
- farrar_SPU/spu-gnu-debug/swsse2.o
- farrar_SPU/spu-gnu-debug/sources.mk
- farrar_SPU/spu-gnu-debug/makefile
- farrar_SPU/spu-gnu-debug/matrix.d
- farrar_SPU/spu-gnu-debug/fastalib.o
- farrar_SPU/spu-gnu-debug/matrix.o
- farrar_SPU/spu-gnu-debug/fastalib.d
- farrar_SPU/spu-gnu-debug/swstriped.d
- farrar_SPU/spu-gnu-debug/swscalar.d
- farrar_SPU/spu-gnu-debug/swstriped.o
- farrar_SPU/spu-gnu-debug/swsse2.d
- farrar_SPU/spu-gnu-debug/farrar_SPU
- farrar_SPU/spu-gnu-debug/swscalar.o
- farrar_SPU/spu-gnu-debug/objects.mk
- farrar_SPU/spu-gnu-debug/subdir.mk
- farrar_SPU/.settings/org.eclipse.cdt.managedbuilder.core.prefs
- farrar_SPU/.settings/org.eclipse.cdt.core.prefs
- farrar_SPU/fastalib.h~
- farrar_SPU/fastalib.c
- farrar_SPU/.project
- farrar_SPU/matrix.h
- farrar_SPU/swsse2.c
- farrar_SPU/swstriped.h
- farrar_SPU/swstriped.h~
- farrar_SPU/fastalib.h
- farrar_SPU/.cdtproject
- farrar_SPU/swstriped.c
- farrar_SPU/fastalib.c~
- farrar_SPU/matrix.c
- farrar_SPU/.cdtbuild
- farrar_PPU/.settings/org.eclipse.cdt.managedbuilder.core.prefs
- farrar_PPU/.settings/org.eclipse.cdt.core.prefs
- farrar_PPU/spu_objs/farrar_SPU.spuo
- farrar_PPU/ppu-gnu32-debug/spu_objs/farrar_SPU.o
- farrar_PPU/ppu-gnu32-debug/spu_objs/subdir.mk
- farrar_PPU/ppu-gnu32-debug/sources.mk
- farrar_PPU/ppu-gnu32-debug/makefile
- farrar_PPU/ppu-gnu32-debug/matrix.d
- farrar_PPU/ppu-gnu32-debug/fastalib.o
- farrar_PPU/ppu-gnu32-debug/matrix.o
- farrar_PPU/ppu-gnu32-debug/fastalib.d
- farrar_PPU/ppu-gnu32-debug/farrar_ppu.o
- farrar_PPU/ppu-gnu32-debug/import_spu.mk
- farrar_PPU/ppu-gnu32-debug/farrar_ppu.d
- farrar_PPU/ppu-gnu32-debug/parrar_PPU
- farrar_PPU/ppu-gnu32-debug/objects.mk
- farrar_PPU/ppu-gnu32-debug/subdir.mk
- farrar_PPU/fastalib.c
- farrar_PPU/.project
- farrar_PPU/matrix.h
- farrar_PPU/fastalib.h
- farrar_PPU/.cdtproject
- farrar_PPU/fastalib.c~
- farrar_PPU/rangen.c~
- farrar_PPU/farrar_ppu.c
- farrar_PPU/matrix.c
- farrar_PPU/.cdtbuild
