# Supplementary material for: CBESW: Sequence Alignment on the Playstation 3
Source: BMC Bioinformatics. 2008 Sep 17;9:377. doi: 10.1186/1471-2105-9-377 (PMC2571991; doi:10.1186/1471-2105-9-377)
Supplement: Additional file 1 — The file is the compressed source code for the CBESW. [file 1471-2105-9-377-S1.gz › farrar_SPU/spu-gnu-debug/sources.mk]

################################################################################
# Automatically-generated file. Do not edit!
################################################################################

C_SRCS := 
O_SRCS := 
ASM_SRCS := 
S_SRCS := 
OBJ_SRCS := 
OBJS := 
EXECUTABLES := 
C_DEPS := 

# Every subdirectory with source files must be described here
SUBDIRS := \
. \
