# Supplementary material for: CBESW: Sequence Alignment on the Playstation 3
Source: BMC Bioinformatics. 2008 Sep 17;9:377. doi: 10.1186/1471-2105-9-377 (PMC2571991; doi:10.1186/1471-2105-9-377)
Supplement: Additional file 1 — The file is the compressed source code for the CBESW. [file 1471-2105-9-377-S1.gz › farrar_SPU/spu-gnu-debug/makefile]

################################################################################
# Automatically-generated file. Do not edit!
################################################################################

-include ../makefile.init

RM := rm -fr

# All of the sources participating in the build are defined here
-include sources.mk
-include subdir.mk
-include objects.mk

ifneq ($(MAKECMDGOALS),clean)
ifneq ($(strip $(C_DEPS)),)
-include $(C_DEPS)
endif
endif

-include ../makefile.defs

# Add inputs and outputs from these tool invocations to the build variables 

# All Target
all: farrar_SPU

# Tool invocations
farrar_SPU: $(OBJS) $(USER_OBJS)
	@echo 'Building target: $@'
	@echo 'Invoking: GCC C Linker'
	spu-gcc  -o"farrar_SPU" $(OBJS) $(USER_OBJS) $(LIBS)
	@echo 'Finished building target: $@'
	@echo ' '

# Other Targets
clean:
	-$(RM) $(OBJS)$(EXECUTABLES)$(C_DEPS) farrar_SPU
	-@echo ' '

.PHONY: all clean dependents
.SECONDARY:

-include ../makefile.targets
