# Supplementary material for: CBESW: Sequence Alignment on the Playstation 3
Source: BMC Bioinformatics. 2008 Sep 17;9:377. doi: 10.1186/1471-2105-9-377 (PMC2571991; doi:10.1186/1471-2105-9-377)
Supplement: Additional file 1 — The file is the compressed source code for the CBESW. [file 1471-2105-9-377-S1.gz › farrar_SPU/spu-gnu-debug/swscalar.d]

swscalar.d swscalar.o: ../swscalar.c ../../swsse2.h ../swscalar.h \
  ../fastalib.h

../../swsse2.h:

../swscalar.h:

../fastalib.h:
