# Supplementary material for: CBESW: Sequence Alignment on the Playstation 3
Source: BMC Bioinformatics. 2008 Sep 17;9:377. doi: 10.1186/1471-2105-9-377 (PMC2571991; doi:10.1186/1471-2105-9-377)
Supplement: Additional file 1 — The file is the compressed source code for the CBESW. [file 1471-2105-9-377-S1.gz › farrar_SPU/spu-gnu-debug/swsse2.d]

swsse2.d swsse2.o: ../swsse2.c \
  /opt/ibm/cell-sdk/prototype/src/include/spu/profile.h ../../swsse2.h \
  ../matrix.h ../fastalib.h ../swstriped.h

/opt/ibm/cell-sdk/prototype/src/include/spu/profile.h:

../../swsse2.h:

../matrix.h:

../fastalib.h:

../swstriped.h:
