# Supplementary material for: CBESW: Sequence Alignment on the Playstation 3
Source: BMC Bioinformatics. 2008 Sep 17;9:377. doi: 10.1186/1471-2105-9-377 (PMC2571991; doi:10.1186/1471-2105-9-377)
Supplement: Additional file 1 — The file is the compressed source code for the CBESW. [file 1471-2105-9-377-S1.gz › farrar_SPU/.settings/org.eclipse.cdt.managedbuilder.core.prefs]

#Mon Aug 27 16:33:03 SGT 2007
celldt.managedbuild.config.cell.spu.gnu.exe.debug.1745787589/internalBuilder/enabled=false
celldt.managedbuild.config.cell.spu.gnu.exe.debug.1745787589/internalBuilder/ignoreErr=true
celldt.managedbuild.config.cell.spu.gnu.exe.release.1989931360/internalBuilder/enabled=false
celldt.managedbuild.config.cell.spu.gnu.exe.release.1989931360/internalBuilder/ignoreErr=true
celldt.managedbuild.config.cell.spu.xl.exe.debug.1909741415/internalBuilder/enabled=false
celldt.managedbuild.config.cell.spu.xl.exe.debug.1909741415/internalBuilder/ignoreErr=true
celldt.managedbuild.config.cell.spu.xl.exe.release.707555174/internalBuilder/enabled=false
celldt.managedbuild.config.cell.spu.xl.exe.release.707555174/internalBuilder/ignoreErr=true
eclipse.preferences.version=1
environment/buildEnvironmentInclude/celldt.managedbuild.config.cell.spu.gnu.exe.debug.1745787589=<?xml version\="1.0" encoding\="UTF-8"?>\n<environment>\n<variable name\="CPATH" operation\="remove"/>\n<variable name\="C_INCLUDE_PATH" operation\="remove"/>\n</environment>\n
environment/buildEnvironmentLibrary/celldt.managedbuild.config.cell.spu.gnu.exe.debug.1745787589=<?xml version\="1.0" encoding\="UTF-8"?>\n<environment>\n<variable name\="LIBRARY_PATH" operation\="remove"/>\n</environment>\n
environment/project=<?xml version\="1.0" encoding\="UTF-8"?>\n<environment/>\n
environment/project/celldt.managedbuild.config.cell.spu.gnu.exe.debug.1745787589=<?xml version\="1.0" encoding\="UTF-8"?>\n<environment/>\n
