# Supplementary material for: CBESW: Sequence Alignment on the Playstation 3
Source: BMC Bioinformatics. 2008 Sep 17;9:377. doi: 10.1186/1471-2105-9-377 (PMC2571991; doi:10.1186/1471-2105-9-377)
Supplement: Additional file 1 — The file is the compressed source code for the CBESW. [file 1471-2105-9-377-S1.gz › farrar_SPU/.settings/org.eclipse.cdt.core.prefs]

#Mon Aug 27 16:29:13 SGT 2007
eclipse.preferences.version=1
indexerId=org.eclipse.cdt.core.fastIndexer
