# Supplementary material for: CBESW: Sequence Alignment on the Playstation 3
Source: BMC Bioinformatics. 2008 Sep 17;9:377. doi: 10.1186/1471-2105-9-377 (PMC2571991; doi:10.1186/1471-2105-9-377)
Supplement: Additional file 1 — The file is the compressed source code for the CBESW. [file 1471-2105-9-377-S1.gz › farrar_SPU/fastalib.c]

#include <stdio.h>
#include <stdlib.h>
#include <ctype.h>

#include "../swsse2.h"
#include "fastalib.h"

//#define READ_BUFFER_SIZE (128 * 1024)


FASTA_LIB *openLib (char *file, int pad)
{
    FILE *fp;

    FASTA_LIB *lib;

    if ((fp = fopen (file, "r")) == NULL) {
        fprintf (stderr, "Unable to open file %s\n", file);
        exit (-1);
    }

    lib = (FASTA_LIB *) malloc (sizeof (FASTA_LIB));
    if (!lib) {
        fprintf (stderr, "Unable to allocate memory for library header\n");
        exit (-1);
    }

    lib->readBuffer = (char *) malloc (READ_BUFFER_SIZE);
    if (!lib->readBuffer) {
        fprintf (stderr, "Unable to allocate memory for read buffer\n");
        exit (-1);
    }

    lib->seqBuffer = (unsigned char *) malloc (MAX_SEQ_LENGTH);
    if (!lib->seqBuffer) {
        fprintf (stderr, "Unable to allocate memory for sequence\n");
        exit (-1);
    }

    lib->seqName = (char *) malloc (SEQ_NAME_SIZE);
    if (!lib->seqName) {
        fprintf (stderr, "Unable to allocate memory for sequence name\n");
        exit (-1);
    }
	
	//this line is costly - file IO
    lib->size = (int) fread (lib->readBuffer, sizeof (char), READ_BUFFER_SIZE, fp);
    if (lib->size == 0 && !feof (fp)) {
        fprintf (stderr, "Error (%d) reading fasta file\n", ferror (fp));
        exit (-1);
    }

    lib->pos = 0;

    lib->fp = fp;

    lib->sequences = 0;
    lib->residues = 0;

    lib->pad;

    return lib;
}

static int
readNextBlock (FASTA_LIB *lib)
{
    FILE *fp = lib->fp;
    size_t size;

    size = fread (lib->readBuffer, sizeof (char), READ_BUFFER_SIZE, fp);
    if (lib->size == 0 && !feof (fp)) {
        fprintf (stderr, "Error (%d) reading fasta file\n", ferror (fp));
        exit (-1);
    }

    lib->pos = 0;
    lib->size = (int) size;

    return lib->size;
}

unsigned char *
nextSeq (FASTA_LIB *lib, int *length)
{
    int inx;
    int size;
    int done;
    int len;

    char *name = lib->seqName;
    unsigned char *seq = lib->seqBuffer;

    /* check if we are at the end of the library */
    if (lib->size == 0) {
        *length = 0;
        return NULL;
    }

    if (lib->pos == lib->size) {
        readNextBlock (lib);
    }

    inx = lib->pos;

    /* check for the start of a sequence */
    if (lib->readBuffer[inx] != '>') {
        fprintf (stderr, "Error parsing fasta file expecting > found %c\n",
            lib->readBuffer[inx]);
        exit (-1);
    }

    ++inx;

    /* read in the sequence name */
    len = 0;
    done = 0;
    do {
        if (inx >= lib->size) {
            size = readNextBlock (lib);
            if (size == 0) {
                *length = 0;
                return NULL;
            }
            inx = lib->pos;
        } else if (lib->readBuffer[inx] == '\n') {
            *name = '\0';
            done = 1;
        } else if (len < SEQ_NAME_SIZE - 1) {
            *name++ = lib->readBuffer[inx];
            len++;
        }
        ++inx;
    } while (!done);

    lib->pos = inx;

    /* read in the sequence */
    len = 0;
    done = 0;
    do {
        if (inx >= lib->size) {
            size = readNextBlock (lib);
            if (size == 0) {
                *seq = '\0';
                done = 1;
            }
            inx = 0;
        } else if (isspace(lib->readBuffer[inx])) {
            ++inx;
        } else if (lib->readBuffer[inx] == '>') {
            *seq = '\0';
            done = 1;
        } else if (len >= MAX_SEQ_LENGTH) {
            fprintf (stderr, "Sequence %s exceeds maximum length: len=%d, max=%d\n", 
                lib->seqName, len, MAX_SEQ_LENGTH);
            exit (-1);
        } else {
            int value = AMINO_ACID_VALUE[lib->readBuffer[inx]];
            if (value == -1) {
                fprintf (stderr, "Unknown amino acid %c in sequence %s\n",
                    lib->readBuffer[inx], lib->seqName);
                exit (-1);
            }
            *seq++ = (char) value;//something's wrong with value
            inx++;
            len++;
        }
    } while (!done);

    lib->pos = inx;
    *length = len;

    lib->sequences++;
    lib->residues += len;

    /*  check if we need to pad the sequence to a multiple of 16  */
    if (lib->pad) {
        inx = 16 - (len % 16);
        while (inx--) {
            *seq++ = ALPHA_SIZE;
        }
        *seq = '\0';
    }

    return lib->seqBuffer;
}

void closeLib (FASTA_LIB *lib)
{
    fclose (lib->fp);
    
    free (lib->readBuffer);
    free (lib->seqBuffer);
    free (lib->seqName);

    free (lib);
}

unsigned char *
nextSeqPPE (FASTA_LIB *lib, int *length)
{
    int inx;
    int size;
    int done;
    int len;

    char *name = lib->seqName;
    unsigned char *seq = lib->seqBuffer;

    /* check if we are at the end of the library */
    if (lib->size == 0) {
        *length = 0;
        return NULL;
    }

    if (lib->pos == lib->size) {
        readNextBlock (lib);
    }

    inx = lib->pos;

    /* check for the start of a sequence */
    if (lib->readBuffer[inx] != '>') {
        fprintf (stderr, "Error parsing fasta file expecting > found %c\n",
            lib->readBuffer[inx]);
        exit (-1);
    }

    ++inx;

    /* read in the sequence name */
    len = 0;
    done = 0;
    do {
        if (inx >= lib->size) {
            size = readNextBlock (lib);
            if (size == 0) {
                *length = 0;
                return NULL;
            }
            inx = lib->pos;
        } else{ 
	        if (lib->readBuffer[inx] == '\n') {
	            *name = '\0';
	            done = 1;
	        } else if (len < SEQ_NAME_SIZE - 1) {
	            *name++ = lib->readBuffer[inx];
	            len++;
	        }
	        ++inx;
        }
    } while (!done);

    lib->pos = inx;

    /* read in the sequence */
    len = 0;
    done = 0;
    int flag=0;
    do {
        if (inx >= lib->size) {
            size = readNextBlock (lib);
            if (size == 0) {
                //*seq = '\0';//changed - Hieu
                *seq = ALPHA_SIZE + 1;//like infinity
                done = 1;
            }
            inx = 0;
        } else if (isspace(lib->readBuffer[inx])) {
            ++inx;
        } else if (lib->readBuffer[inx] == '>') {
            //*seq = '\0';
            *seq = ALPHA_SIZE + 1;
            done = 1;
        } else if (len >= MAX_SEQ_LENGTH) {//modidied - Hieu        	
//            fprintf (stderr, "Sequence %s exceeds maximum length\n", 
//                lib->seqName);
//            exit (-1);
			//return NULL;
			while (lib->readBuffer[inx] != '>'){
				++inx;
				++len;
			}
			//++len;			
            done = 1;			
        } else {
            int value = AMINO_ACID_VALUE[lib->readBuffer[inx]];
            if (value == -1) {
                fprintf (stderr, "Unknown amino acid %c in sequence %s\n",
                    lib->readBuffer[inx], lib->seqName);
                exit (-1);
            }
            *seq++ = (char) value;//something's wrong with value
            inx++;
            len++;
        }
    } while (!done);

    lib->pos = inx;
    *length = len;

    lib->sequences++;
    lib->residues += len;

    /*  check if we need to pad the sequence to a multiple of 16  */
    if (lib->pad) {
        inx = 16 - (len % 16);
        while (inx--) {
            *seq++ = ALPHA_SIZE;
        }
        *seq = ALPHA_SIZE + 1;
    }
	if (flag==1) return NULL;
	//printf("%x\n",lib->seqBuffer); 	
    return lib->seqBuffer;
}

void
skipSeq (FASTA_LIB *lib)
{
    int inx;
    int size;
    int done;
    int len;

    /* check if we are at the end of the library */
    if (lib->size == 0) {
        return NULL;
    }

    if (lib->pos == lib->size) {
        readNextBlock (lib);
    }

    inx = lib->pos;

    /* check for the start of a sequence */
    if (lib->readBuffer[inx] != '>') {
        fprintf (stderr, "Error parsing fasta file expecting > found %c\n",
            lib->readBuffer[inx]);
        exit (-1);
    }

    ++inx;

    /* read in the sequence name */
    len = 0;
    done = 0;
    do {
        if (inx >= lib->size) {
            size = readNextBlock (lib);
            if (size == 0) {
                return NULL;
            }
            inx = lib->pos;
        } else if (lib->readBuffer[inx] == '\n') {
            done = 1;
        } else if (len < SEQ_NAME_SIZE - 1) {
            len++;
        }
        ++inx;
    } while (!done);

    lib->pos = inx;

    /* read in the sequence */
    len = 0;
    done = 0;
    do {
        if (inx >= lib->size) {
            size = readNextBlock (lib);
            if (size == 0) {
                done = 1;
            }
            inx = 0;
        } else if (isspace(lib->readBuffer[inx])) {
            ++inx;
        } else if (lib->readBuffer[inx] == '>') {
            done = 1;
        } else {
            inx++;
            len++;
        }
    } while (!done);

    lib->pos = inx;

    lib->sequences++;
    lib->residues += len;
}
