# Supplementary material for: CBESW: Sequence Alignment on the Playstation 3
Source: BMC Bioinformatics. 2008 Sep 17;9:377. doi: 10.1186/1471-2105-9-377 (PMC2571991; doi:10.1186/1471-2105-9-377)
Supplement: Additional file 1 — The file is the compressed source code for the CBESW. [file 1471-2105-9-377-S1.gz › farrar_SPU/matrix.h]

#ifndef INCLUDE_MATRIX_H
#define INCLUDE_MATRIX_H

signed char *readMatrix (char *file);

#endif /* INCLUDE_MATRIX_H */
