# Supplementary material for: CBESW: Sequence Alignment on the Playstation 3
Source: BMC Bioinformatics. 2008 Sep 17;9:377. doi: 10.1186/1471-2105-9-377 (PMC2571991; doi:10.1186/1471-2105-9-377)
Supplement: Additional file 1 — The file is the compressed source code for the CBESW. [file 1471-2105-9-377-S1.gz › farrar_SPU/swstriped.h~]

/******************************************************************
  Copyright 2006 by Michael Farrar.  All rights reserved.
  This program may not be sold or incorporated into a commercial product,
  in whole or in part, without written consent of Michael Farrar.  For 
  further information regarding permission for use or reproduction, please 
  contact: Michael Farrar at farrar.michael@gmail.com.
*******************************************************************/

/*
  Written by Michael Farrar, 2006.
  Please send bug reports and/or suggestions to farrar.michael@gmail.com.
*/

#ifndef INCLUDE_SWSTRIPED_H
#define INCLUDE_SWSTRIPED_H

//#include <emmintrin.h>

#include "../swsse2.h"
#include "fastalib.h"

//added
#include <spu_intrinsics.h>

typedef struct {
    vector signed short        *pvbQueryProf;
    vector signed short        *pvsQueryProf;
    vector signed short        *pvH1;
    vector signed short        *pvH2;
    vector signed short        *pvE;
    unsigned char  *pData;
    unsigned short  bias;
    char padding[102];
} SwStripedData; 

SW_DATA *
swStripedInit (unsigned char   *querySeq,
               int              queryLength,
               signed char     *matrix);


void 
swStripedScan (unsigned char   *querySeq,
               int              queryLength,
               FASTA_LIB       *dbLib,
               void            *swData,
               SEARCH_OPTIONS  *options,
               SCORE_LIST      *scores,
               int pos,
               int max_pos);


#endif /* INCLUDE_SWSTRIPED_H */
