# Supplementary material for: CBESW: Sequence Alignment on the Playstation 3
Source: BMC Bioinformatics. 2008 Sep 17;9:377. doi: 10.1186/1471-2105-9-377 (PMC2571991; doi:10.1186/1471-2105-9-377)
Supplement: Additional file 1 — The file is the compressed source code for the CBESW. [file 1471-2105-9-377-S1.gz › farrar_SPU/matrix.c]

#include <stdio.h>
#include <stdlib.h>
#include <ctype.h>

#include "../swsse2.h"
#include "matrix.h"

#define BUF_SIZE 512

char *skipSpaces (char *line)
{
    while (isspace (*line)) {
        ++line;
    }

    return line;
}

signed char *readMatrix (char *file)
{
    FILE *fp;
    char line[BUF_SIZE];

    signed char *matrix;

    int mark[ALPHA_SIZE];
    int order[ALPHA_SIZE];

    int done;
    int i;

    int errors = 0;
    int count = 0;

    if ((fp = fopen (file, "r")) == NULL) {
        fprintf (stderr, "Unable to open file %s\n", file);
        exit (-1);
    }

    matrix = (signed char *) malloc (ALPHA_SIZE * ALPHA_SIZE);
    if (!matrix) {
        fprintf (stderr, "Unable to allocate memory for scoring matrix\n");
        exit (-1);
    }

    /* initialize the order and mark arrays */
    for (i = 0; i < ALPHA_SIZE; ++i) {
        order[i] = -1;
        mark[i] = -1;
    }

    /* read the first line of the matrix giving the amino acid order */
    done = 0;
    while (!done && fgets (line, BUF_SIZE, fp) != NULL) {
        char *ptr = skipSpaces (line);
        if (*ptr && *ptr != '#') {

            while (*ptr && *ptr != '#') {
                int inx = AMINO_ACID_VALUE[*ptr];

                if (inx == -1) {
                    fprintf (stderr, "Unknown amino acid %c in %s\n", *ptr, file);
                    ++errors;
                } else if (mark[inx] != -1) {
                    fprintf (stderr, "Amino acid %c defined twice\n", *ptr);
                    ++errors;
                } else if (count >= ALPHA_SIZE) {
                    /* this should not happen, but we will be safe */
                    fprintf (stderr, "Too many amino acids %d\n", count);
                    ++errors;
                } else {
                    order[count++] = inx;
                    mark[inx] = inx;
                }
                ptr = skipSpaces (ptr + 1);
            }

            done = 1;
        }
    }

    /* make sure all amino acids are defined */
    for (i = 0; i < ALPHA_SIZE; ++i) {
        if (order[i] < 0) {
            fprintf (stderr, "Missing column for amino acid %c\n", 
                AMINO_ACIDS[i]);
            ++errors;
        }
        mark[i] = -1;
    }

    if (errors > 0) {
        fprintf (stderr, "Terminating due to errors in matrix file\n");
        exit (-1);
    }

    /* read the scores for the amino acids */
    while (fgets (line, BUF_SIZE, fp) != NULL) {
        signed char *row;
        char *ptr = skipSpaces (line);
        if (*ptr && *ptr != '#') {
            char aminoAcid = *ptr;
            int inx = AMINO_ACID_VALUE[*ptr];
            if (inx == -1) {
                fprintf (stderr, "Unknown amino acid %c in matrix\n", *ptr);
                ++errors;
            } else if (mark[inx] != -1) {
                fprintf (stderr, "Row %c defined twice\n", *ptr);
                ++errors;
            }

            row = &matrix[inx * ALPHA_SIZE];

            for (i = 0; i < ALPHA_SIZE; ++i) {
                int sign = 1;
                int num = 0;

                ptr = skipSpaces (ptr + 1);

                /* check the sign */
                if (*ptr == '-') {
                    sign = -1;
                    ++ptr;
                }

                do {
                    if (*ptr >= '0' && *ptr <= '9') {
                        num = num * 10 + (*ptr - '0');
                        ptr++;
                    } else {
                        char name[16];
                        char *pName;
                        if (isspace (*ptr)) {
                            pName = "space";
                        } else if (*ptr == 0) {
                            pName = "end of line";
                        } else {
                            name[0] = *ptr;
                            name[1] = 0;
                            pName = name;
                        }
                        fprintf (stderr, "Row %c Expecting digit found %s\n", 
                            aminoAcid, pName);
                        exit (-1);
                    }
                } while (*ptr && !isspace (*ptr));

                num = num * sign;

                if (num < -128 || num > 127) {
                    fprintf (stderr, "Weight %d out of range row %c\n", 
                        aminoAcid, num);
                    ++errors;
                    num = 0;
                }

                row[order[i]] = (char) num;
            }

            if (i < ALPHA_SIZE) {
                fprintf (stderr, "Amino acid row %c incomplete\n", aminoAcid);
                ++errors;
            }

            mark[inx] = 1;
        }
    }

    /* make sure all amino acids are defined */
    for (i = 0; i < ALPHA_SIZE; ++i) {
        if (mark[i] < 0) {
            fprintf (stderr, "Missing row for amino acid %c\n", 
                AMINO_ACIDS[i]);
            ++errors;
        }
    }

    if (errors) {
        fprintf (stderr, "Terminating due to errors in matrix %s\n", file);
    }

    fclose (fp);

    return matrix;
}
