# Supplementary material for: CBESW: Sequence Alignment on the Playstation 3
Source: BMC Bioinformatics. 2008 Sep 17;9:377. doi: 10.1186/1471-2105-9-377 (PMC2571991; doi:10.1186/1471-2105-9-377)
Supplement: Additional file 1 — The file is the compressed source code for the CBESW. [file 1471-2105-9-377-S1.gz › farrar_PPU/.settings/org.eclipse.cdt.managedbuilder.core.prefs]

#Thu Aug 30 12:34:05 SGT 2007
celldt.managedbuild.config.cell.ppu.gnu32.exe.debug.1978621052/internalBuilder/enabled=false
celldt.managedbuild.config.cell.ppu.gnu32.exe.debug.1978621052/internalBuilder/ignoreErr=true
celldt.managedbuild.config.cell.ppu.gnu32.exe.release.2135766764/internalBuilder/enabled=false
celldt.managedbuild.config.cell.ppu.gnu32.exe.release.2135766764/internalBuilder/ignoreErr=true
celldt.managedbuild.config.cell.ppu.gnu64.exe.debug.756441244/internalBuilder/enabled=false
celldt.managedbuild.config.cell.ppu.gnu64.exe.debug.756441244/internalBuilder/ignoreErr=true
celldt.managedbuild.config.cell.ppu.gnu64.exe.release.311201014/internalBuilder/enabled=false
celldt.managedbuild.config.cell.ppu.gnu64.exe.release.311201014/internalBuilder/ignoreErr=true
celldt.managedbuild.config.cell.ppu.xl32.exe.debug.625862032/internalBuilder/enabled=false
celldt.managedbuild.config.cell.ppu.xl32.exe.debug.625862032/internalBuilder/ignoreErr=true
celldt.managedbuild.config.cell.ppu.xl32.exe.release.1684776581/internalBuilder/enabled=false
celldt.managedbuild.config.cell.ppu.xl32.exe.release.1684776581/internalBuilder/ignoreErr=true
celldt.managedbuild.config.cell.ppu.xl64.exe.debug.243952990/internalBuilder/enabled=false
celldt.managedbuild.config.cell.ppu.xl64.exe.debug.243952990/internalBuilder/ignoreErr=true
celldt.managedbuild.config.cell.ppu.xl64.exe.release.2046868152/internalBuilder/enabled=false
celldt.managedbuild.config.cell.ppu.xl64.exe.release.2046868152/internalBuilder/ignoreErr=true
eclipse.preferences.version=1
environment/buildEnvironmentInclude/celldt.managedbuild.config.cell.ppu.gnu32.exe.debug.1978621052=<?xml version\="1.0" encoding\="UTF-8"?>\n<environment>\n<variable name\="CPATH" operation\="remove"/>\n<variable name\="C_INCLUDE_PATH" operation\="remove"/>\n</environment>\n
environment/buildEnvironmentLibrary/celldt.managedbuild.config.cell.ppu.gnu32.exe.debug.1978621052=<?xml version\="1.0" encoding\="UTF-8"?>\n<environment>\n<variable name\="LIBRARY_PATH" operation\="remove"/>\n</environment>\n
environment/project=<?xml version\="1.0" encoding\="UTF-8"?>\n<environment/>\n
environment/project/celldt.managedbuild.config.cell.ppu.gnu32.exe.debug.1978621052=<?xml version\="1.0" encoding\="UTF-8"?>\n<environment/>\n
