# Supplementary material for: CBESW: Sequence Alignment on the Playstation 3
Source: BMC Bioinformatics. 2008 Sep 17;9:377. doi: 10.1186/1471-2105-9-377 (PMC2571991; doi:10.1186/1471-2105-9-377)
Supplement: Additional file 1 — The file is the compressed source code for the CBESW. [file 1471-2105-9-377-S1.gz › farrar_PPU/ppu-gnu32-debug/spu_objs/subdir.mk]

################################################################################
# Automatically-generated file. Do not edit!
################################################################################

# Add inputs and outputs from these tool invocations to the build variables 
SPUO_SRCS += \
../spu_objs/farrar_SPU.spuo 

OBJS += \
./spu_objs/farrar_SPU.o 


# Each subdirectory must supply rules for building sources it contributes
spu_objs/%.o: ../spu_objs/%.spuo
	@echo 'Building file: $<'
	@echo 'Invoking: PPU GNU Embed SPU'
	ppu-embedspu -m32 $(basename $(notdir $@)) $< $@
	@echo 'Finished building: $<'
	@echo ' '
