# Supplementary material for: CBESW: Sequence Alignment on the Playstation 3
Source: BMC Bioinformatics. 2008 Sep 17;9:377. doi: 10.1186/1471-2105-9-377 (PMC2571991; doi:10.1186/1471-2105-9-377)
Supplement: Additional file 1 — The file is the compressed source code for the CBESW. [file 1471-2105-9-377-S1.gz › farrar_PPU/ppu-gnu32-debug/import_spu.mk]

################################################################################
# Automatically-generated file. Do not edit!
################################################################################

CP := cp

../spu_objs/farrar_SPU.spuo: /root/Desktop/workspace/farrar_SPU/spu-gnu-debug/farrar_SPU FORCE
	@echo 'Copying file: $<'
	@echo 'Invoking: $(CP)'
	@echo '$(CP) $< $@'
	@$(CP) $< $@
	@echo 'Finished building: $@'
	@echo ' '


FORCE:
