# Supplementary material for: CBESW: Sequence Alignment on the Playstation 3
Source: BMC Bioinformatics. 2008 Sep 17;9:377. doi: 10.1186/1471-2105-9-377 (PMC2571991; doi:10.1186/1471-2105-9-377)
Supplement: Additional file 1 — The file is the compressed source code for the CBESW. [file 1471-2105-9-377-S1.gz › farrar_PPU/ppu-gnu32-debug/farrar_ppu.d]

farrar_ppu.d farrar_ppu.o: ../farrar_ppu.c ../../swsse2.h ../matrix.h \
  ../fastalib.h /opt/ibm/cell-sdk/prototype/src/include/vec_literal.h

../../swsse2.h:

../matrix.h:

../fastalib.h:

/opt/ibm/cell-sdk/prototype/src/include/vec_literal.h:
