# Supplementary material for: CBESW: Sequence Alignment on the Playstation 3
Source: BMC Bioinformatics. 2008 Sep 17;9:377. doi: 10.1186/1471-2105-9-377 (PMC2571991; doi:10.1186/1471-2105-9-377)
Supplement: Additional file 1 — The file is the compressed source code for the CBESW. [file 1471-2105-9-377-S1.gz › farrar_PPU/ppu-gnu32-debug/subdir.mk]

################################################################################
# Automatically-generated file. Do not edit!
################################################################################

# Add inputs and outputs from these tool invocations to the build variables 
C_SRCS += \
../farrar_ppu.c \
../fastalib.c \
../matrix.c 

OBJS += \
./farrar_ppu.o \
./fastalib.o \
./matrix.o 

C_DEPS += \
./farrar_ppu.d \
./fastalib.d \
./matrix.d 


# Each subdirectory must supply rules for building sources it contributes
%.o: ../%.c
	@echo 'Building file: $<'
	@echo 'Invoking: GCC C Compiler'
	ppu-gcc -I/opt/ibm/cell-sdk/prototype/src/include -O0 -g3 -Wall -c -fmessage-length=0 -m32 -MMD -MP -MF"$(@:%.o=%.d)" -MT"$(@:%.o=%.d)" -o"$@" "$<"
	@echo 'Finished building: $<'
	@echo ' '
