# Supplementary material for: CBESW: Sequence Alignment on the Playstation 3
Source: BMC Bioinformatics. 2008 Sep 17;9:377. doi: 10.1186/1471-2105-9-377 (PMC2571991; doi:10.1186/1471-2105-9-377)
Supplement: Additional file 1 — The file is the compressed source code for the CBESW. [file 1471-2105-9-377-S1.gz › farrar_PPU/fastalib.h]

#ifndef INCLUDE_FASTALIB_H
#define INCLUDE_FASTALIB_H

#include <stdio.h>
#include "../swsse2.h"

//#define MAX_SEQ_LENGTH (64 * 1024)
//#define MAX_SEQ_LENGTH (1024)

typedef struct {
    char *readBuffer;

    char *seqName;
    unsigned char *seqBuffer;

    int pos;
    int size;

    FILE *fp;

    int sequences;
    int residues;

    int pad;
} FASTA_LIB;

FASTA_LIB *openLib (char *file, int pad);
void closeLib (FASTA_LIB *lib);

unsigned char *nextSeq (FASTA_LIB *lib, int *length);

#define seqName(LIB) (LIB->seqName)

#endif /* INCLUDE_FASTALIB_H */
