# Supplementary material for: CBESW: Sequence Alignment on the Playstation 3
Source: BMC Bioinformatics. 2008 Sep 17;9:377. doi: 10.1186/1471-2105-9-377 (PMC2571991; doi:10.1186/1471-2105-9-377)
Supplement: Additional file 2 — The file is the executable file for CBESW. The command to run it is ./CBESW. [file 1471-2105-9-377-S2.gz]

Archive with 1 entries (1 files):
- CBESW
